# Supplementary material for: ﻿Description of five new Luticola D.G.Mann (Bacillariophyta, Diadesmidaceae) species from Indonesia with comments on the morphological boundaries of the genus
Source: PhytoKeys. 2024 Jan 5;237:1–22. doi: 10.3897/phytokeys.237.113773 (PMC10787356; doi:10.3897/phytokeys.237.113773)
Supplement: XML Treatment for Luticola insularis [file phytokeys.237.113773-treatment1.xml]

<!DOCTYPE tp:taxon-treatment
  PUBLIC "-//TaxonX//DTD Taxonomic Treatment Publishing DTD v0 20100105//EN" "tax-treatment-NSO.dtd">
<tp:taxon-treatment xmlns:tp="http://www.plazi.org/taxpub"><tp:treatment-meta><kwd-group><label>Taxon classification</label><kwd>
              <named-content content-type="kingdom">Plantae</named-content>
            </kwd><kwd>
              <named-content content-type="order">Naviculales</named-content>
            </kwd><kwd>
              <named-content content-type="family">Diadesmidaceae</named-content>
            </kwd></kwd-group><mixed-citation publication-type="journal"><person-group><name><surname>Rybak</surname><given-names>Mateusz</given-names></name><name><surname>Peszek</surname><given-names>Łukasz</given-names></name><name><surname>Luthfi</surname><given-names>Oktiyas Muzaky</given-names></name><name><surname>Arsad</surname><given-names>Sulastri</given-names></name><name><surname>Kociolek</surname><given-names>John Patrick</given-names></name><name><surname>Witkowski</surname><given-names>Andrzej</given-names></name></person-group><article-title>﻿Description of five new <italic><tp:taxon-name><tp:taxon-name-part taxon-name-part-type="genus" reg="Luticola">Luticola</tp:taxon-name-part></tp:taxon-name></italic> D.G.Mann (<tp:taxon-name><tp:taxon-name-part taxon-name-part-type="phylum">Bacillariophyta</tp:taxon-name-part></tp:taxon-name>, <tp:taxon-name><tp:taxon-name-part taxon-name-part-type="family">Diadesmidaceae</tp:taxon-name-part></tp:taxon-name>) species from Indonesia with comments on the morphological boundaries of the genus</article-title><source>PhytoKeys</source><day>05</day><month>01</month><year>2024</year><volume>237</volume><fpage>1</fpage><lpage>22</lpage><pub-id pub-id-type="doi">10.3897/phytokeys.237.113773</pub-id></mixed-citation></tp:treatment-meta><tp:nomenclature><label>﻿</label><tp:taxon-name>
            <object-id xmlns:xlink="http://www.w3.org/1999/xlink" content-type="arpha" xlink:type="simple">0B582ED2-9B19-56F6-B44A-70D88CDC2E81</object-id>
            <tp:taxon-name-part taxon-name-part-type="genus" reg="Luticola">Luticola</tp:taxon-name-part>
            <tp:taxon-name-part taxon-name-part-type="species" reg="insularis">insularis</tp:taxon-name-part>
          </tp:taxon-name><tp:taxon-authority>M.Rybak &amp; Peszek</tp:taxon-authority><tp:taxon-status xmlns:xlink="http://www.w3.org/1999/xlink" xlink:type="simple">sp. nov.</tp:taxon-status><xref ref-type="fig" rid="F1">Figs 1A–S</xref><xref ref-type="fig" rid="F4">, 4A–H</xref></tp:nomenclature><tp:treatment-sec sec-type="description" id="SECID0EYDAE"><title>Description.</title><p><bold><abbrev xmlns:xlink="http://www.w3.org/1999/xlink" xlink:title="light microscope" id="ABBRID0E6DAE" xlink:type="simple">LM</abbrev> observations (Fig. <xref ref-type="fig" rid="F1">1A–S</xref>).</bold> Valves elliptic-lanceolate to lanceolate with narrowly rounded apices. Range of valve dimensions (n = 35): 8.5–24.0 μm long, 4.5–7.0 μm wide and 16–20 striae in 10 µm. Striae clearly punctate, composed of 3–4 areolae. Central area rectangular to slightly bow-tie shaped axial area linear and narrow Isolated pore clearly visible in central area located halfway between the margin and the centre. Raphe filiform with proximal endings slightly bent away from isolated pore, distal raphe endings barely visible.</p><fig id="F1" position="float" orientation="portrait"><object-id xmlns:xlink="http://www.w3.org/1999/xlink" content-type="doi" xlink:type="simple">10.3897/phytokeys.237.113773.figure1</object-id><object-id xmlns:xlink="http://www.w3.org/1999/xlink" content-type="arpha" xlink:type="simple">D344CE16-7033-5363-9642-02EE9CE088FC</object-id><label>Figure 1.</label><caption><p><abbrev xmlns:xlink="http://www.w3.org/1999/xlink" xlink:title="light microscope" id="ABBRID0ECFAE" xlink:type="simple">LM</abbrev> microphotographs of three new <italic><tp:taxon-name><tp:taxon-name-part taxon-name-part-type="genus" reg="Luticola">Luticola</tp:taxon-name-part></tp:taxon-name></italic> taxa in size diminution series. <italic><tp:taxon-name><tp:taxon-name-part taxon-name-part-type="genus" reg="Luticola">Luticola</tp:taxon-name-part><tp:taxon-name-part taxon-name-part-type="species" reg="insularis">insularis</tp:taxon-name-part></tp:taxon-name></italic> sp. nov. (<bold>A–S</bold>), <italic><tp:taxon-name><tp:taxon-name-part taxon-name-part-type="genus" reg="Luticola">Luticola</tp:taxon-name-part><tp:taxon-name-part taxon-name-part-type="species" reg="bandanensis">bandanensis</tp:taxon-name-part></tp:taxon-name></italic> sp. nov. (<bold>T–AC</bold>), <italic><tp:taxon-name><tp:taxon-name-part taxon-name-part-type="genus" reg="Luticola">Luticola</tp:taxon-name-part><tp:taxon-name-part taxon-name-part-type="species" reg="eliptica">eliptica</tp:taxon-name-part></tp:taxon-name></italic> sp. nov. (<bold>AD–AN</bold>). Scale bar: 10 µm.</p></caption><graphic xmlns:xlink="http://www.w3.org/1999/xlink" xlink:href="phytokeys-237-001_article-113773__-g001.jpg" position="float" orientation="portrait" xlink:type="simple" id="oo_962754.jpg"><uri content-type="original_file" xlink:type="simple">https://binary.pensoft.net/fig/962754</uri></graphic></fig><p><bold><abbrev xmlns:xlink="http://www.w3.org/1999/xlink" xlink:title="scanning electron microscope" id="ABBRID0E3GAE" xlink:type="simple">SEM</abbrev> observations (Fig. <xref ref-type="fig" rid="F4">4A–H</xref>). <italic>External view</italic></bold>: Striae composed of 3–4 areolae round, becoming larger and more elongated near the margins (Fig. <xref ref-type="fig" rid="F4">4A–E</xref>). Single row of elongated areolae, interrupted at valve apices, present on valve mantle (Fig. <xref ref-type="fig" rid="F4">4D, F</xref>). Central area bordered by 2–3 areolae (Fig. <xref ref-type="fig" rid="F4">4A–D</xref>). Raphe filiform with weakly hooked distal ends continuing on to valve mantle (Fig. <xref ref-type="fig" rid="F4">4A, C–E</xref>). Proximal raphe ends slightly bent opposite to the isolate pore bearing side, then shortly hooked to the pore and finishing with a small, elongated shallow depressions (Fig. <xref ref-type="fig" rid="F4">4B, D, E</xref>). Opening of isolated pore small and slightly elongated (Fig. <xref ref-type="fig" rid="F4">4A–D</xref>). Girdle bands open with two rows of poroids (Fig. <xref ref-type="fig" rid="F4">4D, F</xref>). Distinct silica ridge visible along valve face/mantle junction (Fig. <xref ref-type="fig" rid="F1">1D, F</xref>).</p><p><bold><italic>Internal view</italic></bold>: Areolae occluded by hymenes forming a continuous strip (Fig. <xref ref-type="fig" rid="F4">4G, H</xref>). Raphe slits straight (Fig. <xref ref-type="fig" rid="F4">4G, H</xref>). Proximal raphe endings simple and straight (Fig. <xref ref-type="fig" rid="F4">4G, H</xref>), distal raphe endings finishing on to weakly developed helictoglossae (Fig. <xref ref-type="fig" rid="F4">4G, H</xref>). Isolated pore opening with small lipped structure (Fig. <xref ref-type="fig" rid="F4">4G, H</xref>). Longitudinal channels visible along valve (Fig. <xref ref-type="fig" rid="F4">4G, H</xref>).</p></tp:treatment-sec><tp:treatment-sec sec-type="material" id="SECID0EJKAE"><title>Type.</title><p>Indonesia, Banda Besar, <named-content xmlns:xlink="http://www.w3.org/1999/xlink" content-type="dwc:verbatimCoordinates" xlink:type="simple"><named-content content-type="geo-json" specific-use="{&#34;type&#34;:&#34;Point&#34;,&#34;coordinates&#34;:[129.947692,-4.524981]}" id="NCID0ESKAE" xlink:type="simple">4°31'29.93"S, 129°56'51.69"E</named-content></named-content>, 19 m a.s.l., coll. 23 June 2018, holotype slide no. SZCZ29103! and the unmounted material with the same number in the Szczecin Diatom Collection (University of Szczecin, Poland), isotype slide no. 2018/440 and the unmounted material with the same number at the University of Rzeszów, Poland. The type population is illustrated in Figs <xref ref-type="fig" rid="F1">1A–S</xref>, <xref ref-type="fig" rid="F4">4A–H</xref>.</p></tp:treatment-sec><tp:treatment-sec sec-type="etymology" id="SECID0ERLAE"><title>Etymology.</title><p>The name refers to the fact that the species was found on one of many Asian islands (lat. <italic>insula</italic> – island).</p></tp:treatment-sec><tp:treatment-sec sec-type="distribution" id="SECID0EZLAE"><title>Distribution.</title><p>So far, this species has been observed only in the type locality.</p></tp:treatment-sec><tp:treatment-sec sec-type="ecology" id="SECID0E5LAE"><title>Ecology and associated diatom flora.</title><p>The species was observed in a sample characterised by a slightly acidic pH (5.8) and conductivity was 1250 µS/cm. The species described herein co-occurred with: <italic><tp:taxon-name><tp:taxon-name-part taxon-name-part-type="genus" reg="Luticola">Luticola</tp:taxon-name-part><tp:taxon-name-part taxon-name-part-type="species" reg="bandanensis">bandanensis</tp:taxon-name-part></tp:taxon-name></italic> sp. nov., <italic><tp:taxon-name><tp:taxon-name-part taxon-name-part-type="genus" reg="Luticola">L.</tp:taxon-name-part><tp:taxon-name-part taxon-name-part-type="species" reg="elliptica">elliptica</tp:taxon-name-part></tp:taxon-name></italic> sp. nov., <italic><tp:taxon-name><tp:taxon-name-part taxon-name-part-type="genus" reg="Luticola">L.</tp:taxon-name-part><tp:taxon-name-part taxon-name-part-type="species" reg="minima">minima</tp:taxon-name-part></tp:taxon-name></italic> Levkov, Metzeltin &amp; Pavlov, two unidentified small-celled <italic><tp:taxon-name><tp:taxon-name-part taxon-name-part-type="genus" reg="Nitzschia">Nitzschia</tp:taxon-name-part></tp:taxon-name></italic> sp., <italic><tp:taxon-name><tp:taxon-name-part taxon-name-part-type="genus" reg="Nitzschia">Nitzschia</tp:taxon-name-part><tp:taxon-name-part taxon-name-part-type="species" reg="vitrea">vitrea</tp:taxon-name-part></tp:taxon-name></italic> G.Norman and <italic><tp:taxon-name><tp:taxon-name-part taxon-name-part-type="genus" reg="Tryblionella">Tryblionella</tp:taxon-name-part><tp:taxon-name-part taxon-name-part-type="species" reg="debilis">debilis</tp:taxon-name-part></tp:taxon-name></italic> Arnott ex O’Meara.</p></tp:treatment-sec><tp:treatment-sec><!--Section generated to contain objects referenced in tp:taxon-treatment.--><fig id="F4" position="float" orientation="portrait"><object-id xmlns:xlink="http://www.w3.org/1999/xlink" content-type="doi" xlink:type="simple">10.3897/phytokeys.237.113773.figure4</object-id><object-id xmlns:xlink="http://www.w3.org/1999/xlink" content-type="arpha" xlink:type="simple">0EA6FF39-13F0-5F51-97BB-26D3C505430E</object-id><label>Figure 4.</label><caption><p><abbrev xmlns:xlink="http://www.w3.org/1999/xlink" xlink:title="scanning electron microscope" id="ABBRID0EW4AG" xlink:type="simple">SEM</abbrev> microphotographs of <italic><tp:taxon-name><tp:taxon-name-part taxon-name-part-type="genus" reg="Luticola">Luticola</tp:taxon-name-part><tp:taxon-name-part taxon-name-part-type="species" reg="insularis">insularis</tp:taxon-name-part></tp:taxon-name></italic> sp. nov. external (<bold>A–F</bold>) and internal (<bold>G, H</bold>) views. Arrow indicate a longitudinal channel. Scale bars: 5 µm.</p></caption><graphic xmlns:xlink="http://www.w3.org/1999/xlink" xlink:href="phytokeys-237-001_article-113773__-g004.jpg" position="float" orientation="portrait" xlink:type="simple" id="oo_962757.jpg"><uri content-type="original_file" xlink:type="simple">https://binary.pensoft.net/fig/962757</uri></graphic></fig></tp:treatment-sec></tp:taxon-treatment>
