# Supplementary material for: ﻿Description of five new Luticola D.G.Mann (Bacillariophyta, Diadesmidaceae) species from Indonesia with comments on the morphological boundaries of the genus
Source: PhytoKeys. 2024 Jan 5;237:1–22. doi: 10.3897/phytokeys.237.113773 (PMC10787356; doi:10.3897/phytokeys.237.113773)
Supplement: XML Treatment for Luticola bandanensis [file phytokeys.237.113773-treatment2.xml]

<!DOCTYPE tp:taxon-treatment
  PUBLIC "-//TaxonX//DTD Taxonomic Treatment Publishing DTD v0 20100105//EN" "tax-treatment-NSO.dtd">
<tp:taxon-treatment xmlns:tp="http://www.plazi.org/taxpub"><tp:treatment-meta><kwd-group><label>Taxon classification</label><kwd>
              <named-content content-type="kingdom">Plantae</named-content>
            </kwd><kwd>
              <named-content content-type="order">Naviculales</named-content>
            </kwd><kwd>
              <named-content content-type="family">Diadesmidaceae</named-content>
            </kwd></kwd-group><mixed-citation publication-type="journal"><person-group><name><surname>Rybak</surname><given-names>Mateusz</given-names></name><name><surname>Peszek</surname><given-names>Łukasz</given-names></name><name><surname>Luthfi</surname><given-names>Oktiyas Muzaky</given-names></name><name><surname>Arsad</surname><given-names>Sulastri</given-names></name><name><surname>Kociolek</surname><given-names>John Patrick</given-names></name><name><surname>Witkowski</surname><given-names>Andrzej</given-names></name></person-group><article-title>﻿Description of five new <italic><tp:taxon-name><tp:taxon-name-part taxon-name-part-type="genus" reg="Luticola">Luticola</tp:taxon-name-part></tp:taxon-name></italic> D.G.Mann (<tp:taxon-name><tp:taxon-name-part taxon-name-part-type="phylum">Bacillariophyta</tp:taxon-name-part></tp:taxon-name>, <tp:taxon-name><tp:taxon-name-part taxon-name-part-type="family">Diadesmidaceae</tp:taxon-name-part></tp:taxon-name>) species from Indonesia with comments on the morphological boundaries of the genus</article-title><source>PhytoKeys</source><day>05</day><month>01</month><year>2024</year><volume>237</volume><fpage>1</fpage><lpage>22</lpage><pub-id pub-id-type="doi">10.3897/phytokeys.237.113773</pub-id></mixed-citation></tp:treatment-meta><tp:nomenclature><label>﻿</label><tp:taxon-name>
            <object-id xmlns:xlink="http://www.w3.org/1999/xlink" content-type="arpha" xlink:type="simple">22E0AC5A-4974-5A66-A897-0CC5EB44401D</object-id>
            <tp:taxon-name-part taxon-name-part-type="genus" reg="Luticola">Luticola</tp:taxon-name-part>
            <tp:taxon-name-part taxon-name-part-type="species" reg="bandanensis">bandanensis</tp:taxon-name-part>
          </tp:taxon-name><tp:taxon-authority>M.Rybak &amp; Peszek</tp:taxon-authority><tp:taxon-status xmlns:xlink="http://www.w3.org/1999/xlink" xlink:type="simple">sp. nov.</tp:taxon-status><xref ref-type="fig" rid="F1">Figs 1T –AC, 5A–H</xref></tp:nomenclature><tp:treatment-sec sec-type="description" id="SECID0EWPAE"><title>Description.</title><p><bold><abbrev xmlns:xlink="http://www.w3.org/1999/xlink" xlink:title="light microscope" id="ABBRID0E4PAE" xlink:type="simple">LM</abbrev> observations (Fig. <xref ref-type="fig" rid="F1">1T</xref>–AC).</bold> Valves elliptic-lanceolate to rhombic-lanceolate with narrowly rounded apices in larger specimens becoming elliptic with broadly rounded apices in smaller specimens. Range of valve dimensions (n = 25): 6.8–21.5 μm long, 4.5–6.5 μm wide and 21–23 striae in 10 µm. Striae clearly punctate composed of 3–5 areolae. Central area bow-tie shaped, axial area linear and narrow. Isolated pore clearly visible in central area, shifted slightly to valve margin. Raphe filiform with proximal endings slightly bent away from isolated pore, distal raphe endings barely visible.</p><p><bold><abbrev xmlns:xlink="http://www.w3.org/1999/xlink" xlink:title="scanning electron microscope" id="ABBRID0EERAE" xlink:type="simple">SEM</abbrev> observations (Fig. <xref ref-type="fig" rid="F5">5A–H</xref>). <italic>External view</italic></bold>: Striae composed of 3–5 round to slightly elongated areolae (Fig. <xref ref-type="fig" rid="F5">5A–F</xref>). Single row of round areolae present on valve mantle uninterrupted at the apices (Fig. <xref ref-type="fig" rid="F5">5D, E</xref>). Central area bordered by 2–4 areolae (Fig. <xref ref-type="fig" rid="F5">5A–F</xref>). raphe straight and filiform with distal raphe endings hooked with irregular shallow grooves on valve face on isolated pore side (Fig. <xref ref-type="fig" rid="F5">5A–F</xref>). Proximal raphe endings deflected finishing with varying in length shallow grooves extending to the first or second row of areolae on the opposite side of the isolated pore (Fig. <xref ref-type="fig" rid="F5">5A–F</xref>). Distal raphe endings hooked with irregular shallow grooves on isolated pore side (Fig. <xref ref-type="fig" rid="F5">5A–F</xref>). Small, transacially elongated opening of isolated pore shifted slightly to valve margin (Fig. <xref ref-type="fig" rid="F5">5A–F</xref>). Girdle bands open with two rows of poroids (Fig. <xref ref-type="fig" rid="F5">5D</xref>).</p><p><bold><italic>Internal view</italic></bold>: Areolae occluded by hymenes forming a continuous strip (Fig. <xref ref-type="fig" rid="F5">5H</xref>). Raphe slits straight (Fig. <xref ref-type="fig" rid="F5">5G, H</xref>). Proximal raphe endings simple and straight (Fig. <xref ref-type="fig" rid="F5">5G, H</xref>), distal raphe endings finishing on to weakly developed helictoglossae (Fig. <xref ref-type="fig" rid="F5">5G, H</xref>). Isolated pore opening with small lipped structure (Fig. <xref ref-type="fig" rid="F5">5G, H</xref>). Narrow longitudinal channels visible around valve (Fig. <xref ref-type="fig" rid="F5">5G, H</xref>).</p></tp:treatment-sec><tp:treatment-sec sec-type="material" id="SECID0EDVAE"><title>Type.</title><p>Indonesia, Banda Besar, <named-content xmlns:xlink="http://www.w3.org/1999/xlink" content-type="dwc:verbatimCoordinates" xlink:type="simple"><named-content content-type="geo-json" specific-use="{&#34;type&#34;:&#34;Point&#34;,&#34;coordinates&#34;:[129.947692,-4.524981]}" id="NCID0EMVAE" xlink:type="simple">4°31'29.93"S, 129°56'51.69"E</named-content></named-content>, 19 m a.s.l., coll. 23 June 2018, holotype slide no. SZCZ29103! and the unmounted material with the same number in the Szczecin Diatom Collection (University of Szczecin, Poland), isotype slide no. 2018/440 and the unmounted material with the same number at the University of Rzeszów, Poland. The type population is illustrated in Figs <xref ref-type="fig" rid="F1">1T</xref>–AC, 5A–H.</p></tp:treatment-sec><tp:treatment-sec sec-type="etymology" id="SECID0EHWAE"><title>Etymology.</title><p>Name refers to type locality, the island of Banda Besar in the Banda Island archipelago in the Banda Sea.</p></tp:treatment-sec><tp:treatment-sec sec-type="distribution" id="SECID0EMWAE"><title>Distribution.</title><p>So far, species observed only in the type locality.</p></tp:treatment-sec><tp:treatment-sec sec-type="ecology" id="SECID0ERWAE"><title>Ecology and associated diatom flora.</title><p>The species was observed in a sample characterised by a slightly acidic pH (5.8) and conductivity was 1250 µS/cm. The species co-occurred with: <italic><tp:taxon-name><tp:taxon-name-part taxon-name-part-type="genus" reg="Luticola">Luticola</tp:taxon-name-part><tp:taxon-name-part taxon-name-part-type="species" reg="insularis">insularis</tp:taxon-name-part></tp:taxon-name></italic> sp. nov., <italic><tp:taxon-name><tp:taxon-name-part taxon-name-part-type="genus" reg="Luticola">L.</tp:taxon-name-part><tp:taxon-name-part taxon-name-part-type="species" reg="elliptica">elliptica</tp:taxon-name-part></tp:taxon-name></italic> sp. nov., <italic><tp:taxon-name><tp:taxon-name-part taxon-name-part-type="genus" reg="Luticola">L.</tp:taxon-name-part><tp:taxon-name-part taxon-name-part-type="species" reg="minima">minima</tp:taxon-name-part></tp:taxon-name></italic> Levkov, Metzeltin &amp; Pavlov, two unidentified small-celled <italic><tp:taxon-name><tp:taxon-name-part taxon-name-part-type="genus" reg="Nitzschia">Nitzschia</tp:taxon-name-part></tp:taxon-name></italic> sp., <italic><tp:taxon-name><tp:taxon-name-part taxon-name-part-type="genus" reg="Nitzschia">Nitzschia</tp:taxon-name-part><tp:taxon-name-part taxon-name-part-type="species" reg="vitrea">vitrea</tp:taxon-name-part></tp:taxon-name></italic> G.Norman and <italic><tp:taxon-name><tp:taxon-name-part taxon-name-part-type="genus" reg="Tryblionella">Tryblionella</tp:taxon-name-part><tp:taxon-name-part taxon-name-part-type="species" reg="debilis">debilis</tp:taxon-name-part></tp:taxon-name></italic> Arnott ex O’Meara.</p></tp:treatment-sec><tp:treatment-sec><!--Section generated to contain objects referenced in tp:taxon-treatment.--><fig id="F1" position="float" orientation="portrait"><object-id xmlns:xlink="http://www.w3.org/1999/xlink" content-type="doi" xlink:type="simple">10.3897/phytokeys.237.113773.figure1</object-id><object-id xmlns:xlink="http://www.w3.org/1999/xlink" content-type="arpha" xlink:type="simple">D344CE16-7033-5363-9642-02EE9CE088FC</object-id><label>Figure 1.</label><caption><p><abbrev xmlns:xlink="http://www.w3.org/1999/xlink" xlink:title="light microscope" id="ABBRID0ECFAE" xlink:type="simple">LM</abbrev> microphotographs of three new <italic><tp:taxon-name><tp:taxon-name-part taxon-name-part-type="genus" reg="Luticola">Luticola</tp:taxon-name-part></tp:taxon-name></italic> taxa in size diminution series. <italic><tp:taxon-name><tp:taxon-name-part taxon-name-part-type="genus" reg="Luticola">Luticola</tp:taxon-name-part><tp:taxon-name-part taxon-name-part-type="species" reg="insularis">insularis</tp:taxon-name-part></tp:taxon-name></italic> sp. nov. (<bold>A–S</bold>), <italic><tp:taxon-name><tp:taxon-name-part taxon-name-part-type="genus" reg="Luticola">Luticola</tp:taxon-name-part><tp:taxon-name-part taxon-name-part-type="species" reg="bandanensis">bandanensis</tp:taxon-name-part></tp:taxon-name></italic> sp. nov. (<bold>T–AC</bold>), <italic><tp:taxon-name><tp:taxon-name-part taxon-name-part-type="genus" reg="Luticola">Luticola</tp:taxon-name-part><tp:taxon-name-part taxon-name-part-type="species" reg="eliptica">eliptica</tp:taxon-name-part></tp:taxon-name></italic> sp. nov. (<bold>AD–AN</bold>). Scale bar: 10 µm.</p></caption><graphic xmlns:xlink="http://www.w3.org/1999/xlink" xlink:href="phytokeys-237-001_article-113773__-g001.jpg" position="float" orientation="portrait" xlink:type="simple" id="oo_962754.jpg"><uri content-type="original_file" xlink:type="simple">https://binary.pensoft.net/fig/962754</uri></graphic></fig><fig id="F5" position="float" orientation="portrait"><object-id xmlns:xlink="http://www.w3.org/1999/xlink" content-type="doi" xlink:type="simple">10.3897/phytokeys.237.113773.figure5</object-id><object-id xmlns:xlink="http://www.w3.org/1999/xlink" content-type="arpha" xlink:type="simple">6906A237-E369-5726-97DA-4595C2B2DA25</object-id><label>Figure 5.</label><caption><p><abbrev xmlns:xlink="http://www.w3.org/1999/xlink" xlink:title="scanning electron microscope" id="ABBRID0EWOBG" xlink:type="simple">SEM</abbrev> microphotographs of <italic><tp:taxon-name><tp:taxon-name-part taxon-name-part-type="genus" reg="Luticola">Luticola</tp:taxon-name-part><tp:taxon-name-part taxon-name-part-type="species" reg="bandanensis">bandanensis</tp:taxon-name-part></tp:taxon-name></italic> sp. nov. external (<bold>A–F</bold>) and internal (<bold>G, H</bold>) views. Arrow indicate a longitudinal channel. Scale bars: 5 µm (<bold>A–G</bold>); 3 µm (<bold>H</bold>).</p></caption><graphic xmlns:xlink="http://www.w3.org/1999/xlink" xlink:href="phytokeys-237-001_article-113773__-g005.jpg" position="float" orientation="portrait" xlink:type="simple" id="oo_962758.jpg"><uri content-type="original_file" xlink:type="simple">https://binary.pensoft.net/fig/962758</uri></graphic></fig></tp:treatment-sec></tp:taxon-treatment>
