# Supplementary material for: ﻿Description of five new Luticola D.G.Mann (Bacillariophyta, Diadesmidaceae) species from Indonesia with comments on the morphological boundaries of the genus
Source: PhytoKeys. 2024 Jan 5;237:1–22. doi: 10.3897/phytokeys.237.113773 (PMC10787356; doi:10.3897/phytokeys.237.113773)
Supplement: XML Treatment for Luticola elliptica [file phytokeys.237.113773-treatment3.xml]

<!DOCTYPE tp:taxon-treatment
  PUBLIC "-//TaxonX//DTD Taxonomic Treatment Publishing DTD v0 20100105//EN" "tax-treatment-NSO.dtd">
<tp:taxon-treatment xmlns:tp="http://www.plazi.org/taxpub"><tp:treatment-meta><kwd-group><label>Taxon classification</label><kwd>
              <named-content content-type="kingdom">Plantae</named-content>
            </kwd><kwd>
              <named-content content-type="order">Naviculales</named-content>
            </kwd><kwd>
              <named-content content-type="family">Diadesmidaceae</named-content>
            </kwd></kwd-group><mixed-citation publication-type="journal"><person-group><name><surname>Rybak</surname><given-names>Mateusz</given-names></name><name><surname>Peszek</surname><given-names>Łukasz</given-names></name><name><surname>Luthfi</surname><given-names>Oktiyas Muzaky</given-names></name><name><surname>Arsad</surname><given-names>Sulastri</given-names></name><name><surname>Kociolek</surname><given-names>John Patrick</given-names></name><name><surname>Witkowski</surname><given-names>Andrzej</given-names></name></person-group><article-title>﻿Description of five new <italic><tp:taxon-name><tp:taxon-name-part taxon-name-part-type="genus" reg="Luticola">Luticola</tp:taxon-name-part></tp:taxon-name></italic> D.G.Mann (<tp:taxon-name><tp:taxon-name-part taxon-name-part-type="phylum">Bacillariophyta</tp:taxon-name-part></tp:taxon-name>, <tp:taxon-name><tp:taxon-name-part taxon-name-part-type="family">Diadesmidaceae</tp:taxon-name-part></tp:taxon-name>) species from Indonesia with comments on the morphological boundaries of the genus</article-title><source>PhytoKeys</source><day>05</day><month>01</month><year>2024</year><volume>237</volume><fpage>1</fpage><lpage>22</lpage><pub-id pub-id-type="doi">10.3897/phytokeys.237.113773</pub-id></mixed-citation></tp:treatment-meta><tp:nomenclature><label>﻿</label><tp:taxon-name>
            <object-id xmlns:xlink="http://www.w3.org/1999/xlink" content-type="arpha" xlink:type="simple">4D41DAB7-9FBA-5BB0-B013-08AE87322A1C</object-id>
            <tp:taxon-name-part taxon-name-part-type="genus" reg="Luticola">Luticola</tp:taxon-name-part>
            <tp:taxon-name-part taxon-name-part-type="species" reg="elliptica">elliptica</tp:taxon-name-part>
          </tp:taxon-name><tp:taxon-authority>M.Rybak &amp; Peszek</tp:taxon-authority><tp:taxon-status xmlns:xlink="http://www.w3.org/1999/xlink" xlink:type="simple">sp. nov.</tp:taxon-status></tp:nomenclature><tp:treatment-sec sec-type="description" id="SECID0EE1AE"><title>Description.</title><p><bold><abbrev xmlns:xlink="http://www.w3.org/1999/xlink" xlink:title="light microscope" id="ABBRID0EL1AE" xlink:type="simple">LM</abbrev> observations (Fig. 1AD–AN).</bold> Valves elliptic with broadly rounded apices. Range of valve dimensions (n = 20): 9.0–20.0 μm long, 4.3–5.5 μm wide and 20–24 striae in 10 µm. Striae clearly punctate. Central area asymmetrical, side with isolated pore wider than the opposite site, axial area linear and narrow becoming slightly wider near to central area. Isolated pore clearly visible in central area located halfway between the margin and the centre. Raphe filiform with proximal endings slightly bent away from isolated pore, hooked distal raphe endings visible.</p><p><bold><abbrev xmlns:xlink="http://www.w3.org/1999/xlink" xlink:title="scanning electron microscope" id="ABBRID0EO2AE" xlink:type="simple">SEM</abbrev> observations (Fig. <xref ref-type="fig" rid="F6">6A–H</xref>). <italic>External view</italic></bold>: striae composed of 2–3 round to slightly elongated areolae (Fig. <xref ref-type="fig" rid="F6">6A–G</xref>). Single row of round areolae, interrupted at valve apices, present on valve mantle (Fig. <xref ref-type="fig" rid="F6">6A–D, F</xref>). Central area bordered by 4–7 areolae on side with isolated pore and 2–4 on opposite side (Fig. <xref ref-type="fig" rid="F6">6A–G</xref>). Raphe filiform with weakly-hooked distal endings continuing on to valve mantle (Fig. <xref ref-type="fig" rid="F6">6A–G</xref>). Proximal raphe endings deflected away from isolated pore and slightly enlarged (Fig. <xref ref-type="fig" rid="F6">6A–G</xref>). Opening of isolated pore round and not connected by areolae with striae (Fig. <xref ref-type="fig" rid="F6">6A–G</xref>). Girdle bands open with two rows of poroids.</p><p><bold><italic>Internal view</italic></bold>: Areolae occluded by hymenes forming a continuous strip (Fig. <xref ref-type="fig" rid="F6">6H</xref>). Raphe slits straight (Fig. <xref ref-type="fig" rid="F6">6H</xref>). Proximal raphe endings simple and straight (Fig. <xref ref-type="fig" rid="F6">6H</xref>), distal raphe endings forming finishing on to weakly-developed helictoglossae (Fig. <xref ref-type="fig" rid="F6">6H</xref>). Isolated pore opening with small lipped structure (Fig. <xref ref-type="fig" rid="F6">6H</xref>). Longitudinal channels visible along valve (Fig. <xref ref-type="fig" rid="F6">6H</xref>).</p></tp:treatment-sec><tp:treatment-sec sec-type="material" id="SECID0E35AE"><title>Type.</title><p>Indonesia, Banda Besar, <named-content xmlns:xlink="http://www.w3.org/1999/xlink" content-type="dwc:verbatimCoordinates" xlink:type="simple"><named-content content-type="geo-json" specific-use="{&#34;type&#34;:&#34;Point&#34;,&#34;coordinates&#34;:[129.947692,-4.524981]}" id="NCID0EF6AE" xlink:type="simple">4°31'29.93"S, 129°56'51.69"E</named-content></named-content>, 19 m a.s.l., coll. 23 June 2018, holotype slide no. SZCZ29103! and the unmounted material with the same number in the Szczecin Diatom Collection (University of Szczecin, Poland), isotype slide no. 2018/440 and the unmounted material with the same number at the University of Rzeszów, Poland. The type population is illustrated in Figs 1AD–AN, 6A–H.</p></tp:treatment-sec><tp:treatment-sec sec-type="etymology" id="SECID0E36AE"><title>Etymology.</title><p>Name refers to the valve shape of the species.</p></tp:treatment-sec><tp:treatment-sec sec-type="distribution" id="SECID0ECAAG"><title>Distribution.</title><p>Species has been observed in various locations in Southeast Asia. It was also observed on Borneo Island, Palambak Island, Sulawesi Island and Banda Besar (Rybak – unpublished data).</p></tp:treatment-sec><tp:treatment-sec sec-type="ecology" id="SECID0EHAAG"><title>Ecology and associated diatom flora.</title><p>The species was observed in a sample characterised by a slightly acidic pH (5.8) and conductivity was 1250 µS/cm. The species co-occurred with: <italic><tp:taxon-name><tp:taxon-name-part taxon-name-part-type="genus" reg="Luticola">Luticola</tp:taxon-name-part><tp:taxon-name-part taxon-name-part-type="species" reg="insularis">insularis</tp:taxon-name-part></tp:taxon-name></italic> sp. nov., <italic><tp:taxon-name><tp:taxon-name-part taxon-name-part-type="genus" reg="Luticola">L.</tp:taxon-name-part><tp:taxon-name-part taxon-name-part-type="species" reg="bandanensis">bandanensis</tp:taxon-name-part></tp:taxon-name></italic> sp. nov., <italic><tp:taxon-name><tp:taxon-name-part taxon-name-part-type="genus" reg="Luticola">L.</tp:taxon-name-part><tp:taxon-name-part taxon-name-part-type="species" reg="minima">minima</tp:taxon-name-part></tp:taxon-name></italic> Levkov, Metzeltin &amp; Pavlov, two unidentified small-celled <italic><tp:taxon-name><tp:taxon-name-part taxon-name-part-type="genus" reg="Nitzschia">Nitzschia</tp:taxon-name-part></tp:taxon-name></italic> sp., <italic><tp:taxon-name><tp:taxon-name-part taxon-name-part-type="genus" reg="Nitzschia">Nitzschia</tp:taxon-name-part><tp:taxon-name-part taxon-name-part-type="species" reg="vitrea">vitrea</tp:taxon-name-part></tp:taxon-name></italic> G.Norman and <italic><tp:taxon-name><tp:taxon-name-part taxon-name-part-type="genus" reg="Tryblionella">Tryblionella</tp:taxon-name-part><tp:taxon-name-part taxon-name-part-type="species" reg="debilis">debilis</tp:taxon-name-part></tp:taxon-name></italic> Arnott ex O’Meara.</p></tp:treatment-sec><tp:treatment-sec><!--Section generated to contain objects referenced in tp:taxon-treatment.--><fig id="F6" position="float" orientation="portrait"><object-id xmlns:xlink="http://www.w3.org/1999/xlink" content-type="doi" xlink:type="simple">10.3897/phytokeys.237.113773.figure6</object-id><object-id xmlns:xlink="http://www.w3.org/1999/xlink" content-type="arpha" xlink:type="simple">6D26DCBE-FAB2-59BB-9E04-3071963644D2</object-id><label>Figure 6.</label><caption><p><abbrev xmlns:xlink="http://www.w3.org/1999/xlink" xlink:title="scanning electron microscope" id="ABBRID0E5NAI" xlink:type="simple">SEM</abbrev> microphotographs of <italic><tp:taxon-name><tp:taxon-name-part taxon-name-part-type="genus" reg="Luticola">Luticola</tp:taxon-name-part><tp:taxon-name-part taxon-name-part-type="species" reg="eliptica">eliptica</tp:taxon-name-part></tp:taxon-name></italic> sp. nov. external (<bold>A–G</bold>) and internal (<bold>H</bold>) views. Arrow indicate a longitudinal channel. Scale bars: 4 µm (<bold>A, C–G</bold>); 5 µm (<bold>B, H</bold>).</p></caption><graphic xmlns:xlink="http://www.w3.org/1999/xlink" xlink:href="phytokeys-237-001_article-113773__-g006.jpg" position="float" orientation="portrait" xlink:type="simple" id="oo_962759.jpg"><uri content-type="original_file" xlink:type="simple">https://binary.pensoft.net/fig/962759</uri></graphic></fig></tp:treatment-sec></tp:taxon-treatment>
