# Supplementary material for: ﻿Description of five new Luticola D.G.Mann (Bacillariophyta, Diadesmidaceae) species from Indonesia with comments on the morphological boundaries of the genus
Source: PhytoKeys. 2024 Jan 5;237:1–22. doi: 10.3897/phytokeys.237.113773 (PMC10787356; doi:10.3897/phytokeys.237.113773)
Supplement: XML Treatment for Luticola malukuana [file phytokeys.237.113773-treatment4.xml]

<!DOCTYPE tp:taxon-treatment
  PUBLIC "-//TaxonX//DTD Taxonomic Treatment Publishing DTD v0 20100105//EN" "tax-treatment-NSO.dtd">
<tp:taxon-treatment xmlns:tp="http://www.plazi.org/taxpub"><tp:treatment-meta><kwd-group><label>Taxon classification</label><kwd>
              <named-content content-type="kingdom">Plantae</named-content>
            </kwd><kwd>
              <named-content content-type="order">Naviculales</named-content>
            </kwd><kwd>
              <named-content content-type="family">Diadesmidaceae</named-content>
            </kwd></kwd-group><mixed-citation publication-type="journal"><person-group><name><surname>Rybak</surname><given-names>Mateusz</given-names></name><name><surname>Peszek</surname><given-names>Łukasz</given-names></name><name><surname>Luthfi</surname><given-names>Oktiyas Muzaky</given-names></name><name><surname>Arsad</surname><given-names>Sulastri</given-names></name><name><surname>Kociolek</surname><given-names>John Patrick</given-names></name><name><surname>Witkowski</surname><given-names>Andrzej</given-names></name></person-group><article-title>﻿Description of five new <italic><tp:taxon-name><tp:taxon-name-part taxon-name-part-type="genus" reg="Luticola">Luticola</tp:taxon-name-part></tp:taxon-name></italic> D.G.Mann (<tp:taxon-name><tp:taxon-name-part taxon-name-part-type="phylum">Bacillariophyta</tp:taxon-name-part></tp:taxon-name>, <tp:taxon-name><tp:taxon-name-part taxon-name-part-type="family">Diadesmidaceae</tp:taxon-name-part></tp:taxon-name>) species from Indonesia with comments on the morphological boundaries of the genus</article-title><source>PhytoKeys</source><day>05</day><month>01</month><year>2024</year><volume>237</volume><fpage>1</fpage><lpage>22</lpage><pub-id pub-id-type="doi">10.3897/phytokeys.237.113773</pub-id></mixed-citation></tp:treatment-meta><tp:nomenclature><label>﻿</label><tp:taxon-name>
            <object-id xmlns:xlink="http://www.w3.org/1999/xlink" content-type="arpha" xlink:type="simple">7E6901DF-DFDB-5D74-BC90-5D84F96EC79F</object-id>
            <tp:taxon-name-part taxon-name-part-type="genus" reg="Luticola">Luticola</tp:taxon-name-part>
            <tp:taxon-name-part taxon-name-part-type="species" reg="malukuana">malukuana</tp:taxon-name-part>
          </tp:taxon-name><tp:taxon-authority>M.Rybak &amp; J.P. Kociolek</tp:taxon-authority><tp:taxon-status xmlns:xlink="http://www.w3.org/1999/xlink" xlink:type="simple">sp. nov.</tp:taxon-status><xref ref-type="fig" rid="F2">Figs 2A–S</xref><xref ref-type="fig" rid="F7">, 7A–H</xref></tp:nomenclature><tp:treatment-sec sec-type="description" id="SECID0ECEAG"><title>Description.</title><p><bold><abbrev xmlns:xlink="http://www.w3.org/1999/xlink" xlink:title="light microscope" id="ABBRID0EJEAG" xlink:type="simple">LM</abbrev> observations (Fig. <xref ref-type="fig" rid="F2">2A–S</xref>).</bold> Frustules rectangular in girdle view, larger valves linear-lanceolate with weakly-protracted apices and slightly undulating margin, smaller valves elliptic-lanceolate. Range of valve dimensions (n = 35): 12.0–28.0 μm long, 5.5–7.0 μm wide and 18–21 striae in 10 µm. Striae clearly punctate. Central area rectangular to slightly bow-tie-shaped, axial area linear and narrow. Isolated pore clearly visible in central area. Raphe filiform with proximal endings slightly bent away from isolated pore, distal raphe endings barely visible.</p><fig id="F2" position="float" orientation="portrait"><object-id xmlns:xlink="http://www.w3.org/1999/xlink" content-type="doi" xlink:type="simple">10.3897/phytokeys.237.113773.figure2</object-id><object-id xmlns:xlink="http://www.w3.org/1999/xlink" content-type="arpha" xlink:type="simple">266D5F69-9A0B-56DB-B504-C6BB604251C2</object-id><label>Figure 2.</label><caption><p><abbrev xmlns:xlink="http://www.w3.org/1999/xlink" xlink:title="light microscope" id="ABBRID0EMFAG" xlink:type="simple">LM</abbrev> microphotographs of <italic><tp:taxon-name><tp:taxon-name-part taxon-name-part-type="genus" reg="Luticola">Luticola</tp:taxon-name-part><tp:taxon-name-part taxon-name-part-type="species" reg="malukuana">malukuana</tp:taxon-name-part></tp:taxon-name></italic> sp. nov. in size diminution series. W, S – frustule in girdle view. Scale bar: 10 µm.</p></caption><graphic xmlns:xlink="http://www.w3.org/1999/xlink" xlink:href="phytokeys-237-001_article-113773__-g002.jpg" position="float" orientation="portrait" xlink:type="simple" id="oo_962755.jpg"><uri content-type="original_file" xlink:type="simple">https://binary.pensoft.net/fig/962755</uri></graphic></fig><p><bold><abbrev xmlns:xlink="http://www.w3.org/1999/xlink" xlink:title="scanning electron microscope" id="ABBRID0EDGAG" xlink:type="simple">SEM</abbrev> observations (Fig. <xref ref-type="fig" rid="F7">7A–H</xref>). <italic>External view</italic></bold>: Striae composed of 3–4 round to slightly elongated areolae (Fig. <xref ref-type="fig" rid="F7">7A–D</xref>). Single row of elongated areolae, interrupted at valve apices, present on valve mantle (Fig. <xref ref-type="fig" rid="F7">7B, D</xref>). Central area bordered by 3–4 areolae (Fig. <xref ref-type="fig" rid="F7">7A–D</xref>). Raphe filiform with weakly-hooked distal endings continuing on to valve mantle (Fig. <xref ref-type="fig" rid="F7">7A–D</xref>). Proximal raphe endings deflected away from isolated pore (Fig. <xref ref-type="fig" rid="F7">7A–D</xref>). External opening of isolated pore round and not associated with striae (Fig. <xref ref-type="fig" rid="F7">7A–D</xref>). Girdle bands numerous and open with two rows of poroids (Fig. <xref ref-type="fig" rid="F7">7E, F</xref>).</p><p><bold><italic>Internal view</italic></bold>: Areolae occluded by hymenes forming continuous strips (Fig. <xref ref-type="fig" rid="F7">7G, H</xref>). Raphe slits straight (Fig. <xref ref-type="fig" rid="F7">7G, H</xref>). Proximal raphe endings simple and straight (Fig. <xref ref-type="fig" rid="F7">7G, H</xref>). Isolated pore opening with small circular structure (Fig. <xref ref-type="fig" rid="F7">7G, H</xref>). Longitudinal channels visible along valve (Fig. <xref ref-type="fig" rid="F7">7G</xref>).</p></tp:treatment-sec><tp:treatment-sec sec-type="material" id="SECID0EIJAG"><title>Type.</title><p>Indonesia, Seram, Amahai City, <named-content xmlns:xlink="http://www.w3.org/1999/xlink" content-type="dwc:verbatimCoordinates" xlink:type="simple"><named-content content-type="geo-json" specific-use="{&#34;type&#34;:&#34;Point&#34;,&#34;coordinates&#34;:[128.935261,-3.320056]}" id="NCID0ERJAG" xlink:type="simple">3°19'12.2"S, 128°56'6.94"E</named-content></named-content>, 14 m a.s.l., coll. 29 June 2018, holotype slide no. SZCZ29104! Additionally, the unmounted material with the same number in the Szczecin Diatom Collection (University of Szczecin, Poland), isotype slide no. 2018/447 and the unmounted material with the same number at the University of Rzeszów, Poland. The type population is illustrated on Figs <xref ref-type="fig" rid="F2">2A–S</xref>, <xref ref-type="fig" rid="F7">7A–H</xref>.</p></tp:treatment-sec><tp:treatment-sec sec-type="etymology" id="SECID0EQKAG"><title>Etymology.</title><p>Name refers to Maluku Islands where the species was found.</p></tp:treatment-sec><tp:treatment-sec sec-type="distribution" id="SECID0EVKAG"><title>Distribution.</title><p>So far, this species has been observed only in the type locality.</p></tp:treatment-sec><tp:treatment-sec sec-type="ecology" id="SECID0E1KAG"><title>Ecology and associated diatom flora.</title><p>The species was observed in a sample characteried by a circum-neutral pH (6.7) and conductivity of 680 µS/cm. The species was the most abundant taxon in an assemblage including: <italic><tp:taxon-name><tp:taxon-name-part taxon-name-part-type="genus" reg="Humidophila">Humidophila</tp:taxon-name-part><tp:taxon-name-part taxon-name-part-type="species" reg="lacunosa">lacunosa</tp:taxon-name-part></tp:taxon-name></italic> (Moser, Lange-Bertalot &amp; Metzeltin) Lowe, Kociolek, Johansen, Van de Vijver, Lange-Bertalot and Kopalová, <italic><tp:taxon-name><tp:taxon-name-part taxon-name-part-type="genus" reg="Luticola">Luticola</tp:taxon-name-part><tp:taxon-name-part taxon-name-part-type="species" reg="hustedtii">hustedtii</tp:taxon-name-part></tp:taxon-name></italic> Levkov, Metzeltin &amp; Pavlov, <italic><tp:taxon-name><tp:taxon-name-part taxon-name-part-type="genus" reg="Luticola">Luticola</tp:taxon-name-part><tp:taxon-name-part taxon-name-part-type="species" reg="intermedia">intermedia</tp:taxon-name-part></tp:taxon-name></italic> Levkov, Metzeltin &amp; Pavlov and <italic><tp:taxon-name><tp:taxon-name-part taxon-name-part-type="genus" reg="Luticola">Luticola</tp:taxon-name-part><tp:taxon-name-part taxon-name-part-type="species" reg="sublagerheimii">sublagerheimii</tp:taxon-name-part></tp:taxon-name></italic> Levkov, Metzeltin &amp; Pavlov.</p></tp:treatment-sec><tp:treatment-sec><!--Section generated to contain objects referenced in tp:taxon-treatment.--><fig id="F7" position="float" orientation="portrait"><object-id xmlns:xlink="http://www.w3.org/1999/xlink" content-type="doi" xlink:type="simple">10.3897/phytokeys.237.113773.figure7</object-id><object-id xmlns:xlink="http://www.w3.org/1999/xlink" content-type="arpha" xlink:type="simple">F6BC7F94-3810-537C-BB61-0F3524277440</object-id><label>Figure 7.</label><caption><p><abbrev xmlns:xlink="http://www.w3.org/1999/xlink" xlink:title="scanning electron microscope" id="ABBRID0ECPAI" xlink:type="simple">SEM</abbrev> microphotographs of <italic><tp:taxon-name><tp:taxon-name-part taxon-name-part-type="genus" reg="Luticola">Luticola</tp:taxon-name-part><tp:taxon-name-part taxon-name-part-type="species" reg="malukuana">malukuana</tp:taxon-name-part></tp:taxon-name></italic> sp. nov. external (<bold>A–F</bold>) and internal (<bold>G, H</bold>) views. Arrow indicate a longitudinal channel. Scale bars: 5 µm (<bold>A–G</bold>); 3 µm (<bold>H</bold>).</p></caption><graphic xmlns:xlink="http://www.w3.org/1999/xlink" xlink:href="phytokeys-237-001_article-113773__-g007.jpg" position="float" orientation="portrait" xlink:type="simple" id="oo_962760.jpg"><uri content-type="original_file" xlink:type="simple">https://binary.pensoft.net/fig/962760</uri></graphic></fig></tp:treatment-sec></tp:taxon-treatment>
