# Supplementary material for: ﻿Description of five new Luticola D.G.Mann (Bacillariophyta, Diadesmidaceae) species from Indonesia with comments on the morphological boundaries of the genus
Source: PhytoKeys. 2024 Jan 5;237:1–22. doi: 10.3897/phytokeys.237.113773 (PMC10787356; doi:10.3897/phytokeys.237.113773)
Supplement: XML Treatment for Luticola poliporea [file phytokeys.237.113773-treatment5.xml]

<!DOCTYPE tp:taxon-treatment
  PUBLIC "-//TaxonX//DTD Taxonomic Treatment Publishing DTD v0 20100105//EN" "tax-treatment-NSO.dtd">
<tp:taxon-treatment xmlns:tp="http://www.plazi.org/taxpub"><tp:treatment-meta><kwd-group><label>Taxon classification</label><kwd>
              <named-content content-type="kingdom">Plantae</named-content>
            </kwd><kwd>
              <named-content content-type="order">Naviculales</named-content>
            </kwd><kwd>
              <named-content content-type="family">Diadesmidaceae</named-content>
            </kwd></kwd-group><mixed-citation publication-type="journal"><person-group><name><surname>Rybak</surname><given-names>Mateusz</given-names></name><name><surname>Peszek</surname><given-names>Łukasz</given-names></name><name><surname>Luthfi</surname><given-names>Oktiyas Muzaky</given-names></name><name><surname>Arsad</surname><given-names>Sulastri</given-names></name><name><surname>Kociolek</surname><given-names>John Patrick</given-names></name><name><surname>Witkowski</surname><given-names>Andrzej</given-names></name></person-group><article-title>﻿Description of five new <italic><tp:taxon-name><tp:taxon-name-part taxon-name-part-type="genus" reg="Luticola">Luticola</tp:taxon-name-part></tp:taxon-name></italic> D.G.Mann (<tp:taxon-name><tp:taxon-name-part taxon-name-part-type="phylum">Bacillariophyta</tp:taxon-name-part></tp:taxon-name>, <tp:taxon-name><tp:taxon-name-part taxon-name-part-type="family">Diadesmidaceae</tp:taxon-name-part></tp:taxon-name>) species from Indonesia with comments on the morphological boundaries of the genus</article-title><source>PhytoKeys</source><day>05</day><month>01</month><year>2024</year><volume>237</volume><fpage>1</fpage><lpage>22</lpage><pub-id pub-id-type="doi">10.3897/phytokeys.237.113773</pub-id></mixed-citation></tp:treatment-meta><tp:nomenclature><label>﻿</label><tp:taxon-name>
            <object-id xmlns:xlink="http://www.w3.org/1999/xlink" content-type="arpha" xlink:type="simple">FED92250-AE36-5391-B544-D27A603B7B68</object-id>
            <tp:taxon-name-part taxon-name-part-type="genus" reg="Luticola">Luticola</tp:taxon-name-part>
            <tp:taxon-name-part taxon-name-part-type="species" reg="poliporea">poliporea</tp:taxon-name-part>
          </tp:taxon-name><tp:taxon-authority>M.Rybak, Peszek, Luthfi, Arsad &amp; A.Witkowski</tp:taxon-authority><tp:taxon-status xmlns:xlink="http://www.w3.org/1999/xlink" xlink:type="simple">sp. nov.</tp:taxon-status><xref ref-type="fig" rid="F3">Figs 3A–W</xref><xref ref-type="fig" rid="F8">, 8A–G</xref><xref ref-type="fig" rid="F9">, 9A–G</xref></tp:nomenclature><tp:treatment-sec sec-type="description" id="SECID0E5NAG"><title>Description.</title><p><bold><abbrev xmlns:xlink="http://www.w3.org/1999/xlink" xlink:title="light microscope" id="ABBRID0EFOAG" xlink:type="simple">LM</abbrev> observations (Fig. <xref ref-type="fig" rid="F3">3A–W</xref>).</bold> Frustules rectangular in girdle view, lanceolate or linear-lanceolate with rostrate apices. Range of valve dimensions (n = 100): 12.5–39.0 μm long, 5.3–9.0 μm wide and 20–24 striae in 10 µm. Striae clearly punctate. Central area slightly bow-tie-shaped, axial area linear and narrow. Isolated pores clearly visible in central area. Usually two isolated pores are present, in about 2% of the type population, a third isolated pore occurs (Fig. <xref ref-type="fig" rid="F3">3C, J, K, T, A, C</xref>).</p><fig id="F3" position="float" orientation="portrait"><object-id xmlns:xlink="http://www.w3.org/1999/xlink" content-type="doi" xlink:type="simple">10.3897/phytokeys.237.113773.figure3</object-id><object-id xmlns:xlink="http://www.w3.org/1999/xlink" content-type="arpha" xlink:type="simple">957AEC80-B027-5AB5-815D-7918D311EDDB</object-id><label>Figure 3.</label><caption><p><abbrev xmlns:xlink="http://www.w3.org/1999/xlink" xlink:title="light microscope" id="ABBRID0EDPAG" xlink:type="simple">LM</abbrev> microphotographs of <italic><tp:taxon-name><tp:taxon-name-part taxon-name-part-type="genus" reg="Luticola">Luticola</tp:taxon-name-part><tp:taxon-name-part taxon-name-part-type="species" reg="poliporea">poliporea</tp:taxon-name-part></tp:taxon-name></italic> sp. nov. in size diminution series. * – indicates valves with triple isolated pores. <bold>A</bold> initial valve, <bold>V, W</bold> frustule in girdle view. Scale bar: 10 µm.</p></caption><graphic xmlns:xlink="http://www.w3.org/1999/xlink" xlink:href="phytokeys-237-001_article-113773__-g003.jpg" position="float" orientation="portrait" xlink:type="simple" id="oo_962756.jpg"><uri content-type="original_file" xlink:type="simple">https://binary.pensoft.net/fig/962756</uri></graphic></fig><p><bold><abbrev xmlns:xlink="http://www.w3.org/1999/xlink" xlink:title="scanning electron microscope" id="ABBRID0EHQAG" xlink:type="simple">SEM</abbrev> observations (Figs <xref ref-type="fig" rid="F8">8A–G</xref>, <xref ref-type="fig" rid="F9">9A–G</xref>). <italic>External view</italic></bold>: Striae composed of 4–5 slightly elongated areolae, almost equal in size (Fig. <xref ref-type="fig" rid="F8">8A–G</xref>). Single row of elongated areolae, interrupted at valve apices, present on the valve mantle (Fig. <xref ref-type="fig" rid="F8">8G</xref>, <xref ref-type="fig" rid="F9">9G</xref>). Central area bordered by three areolae (Fig. <xref ref-type="fig" rid="F8">8A–F</xref>), ghost areolae commonly present in central area (Fig. <xref ref-type="fig" rid="F8">8A–F</xref>). Raphe filiform located on distinct raphe sternum (Fig. <xref ref-type="fig" rid="F8">8A–G</xref>). Distal raphe endings hooked and continued on to valve mantle (Fig. <xref ref-type="fig" rid="F8">8G</xref>), proximal raphe endings weakly deflected and finishing slightly pore-like enlarged (Fig. <xref ref-type="fig" rid="F8">8A–E</xref>). External openings of isolated pores elongated located in mid-way between valve margin and valve centre. Isolated pore opening on side where raphe endings are deflected commonly are smaller and shifted from centre part into striae (Fig. <xref ref-type="fig" rid="F8">8A–E</xref>). Edge of the valve mantle notched approximately half-way between centre and pole in each quadrant of the valve (Fig. <xref ref-type="fig" rid="F9">9C</xref>).</p><p><bold><italic>Internal view</italic></bold>: Areolae occluded by hymenes forming continuous strip (Fig. <xref ref-type="fig" rid="F9">9A–D</xref>). Raphe slits straight (Fig. <xref ref-type="fig" rid="F9">9A–E</xref>). Proximal raphe endings simple and straight (Fig. <xref ref-type="fig" rid="F9">9A–C, E, F</xref>), distal raphe endings forming small helictoglossa (Fig. <xref ref-type="fig" rid="F9">9C, D</xref>). Isolated pore openings with large circular structure (Fig. <xref ref-type="fig" rid="F9">9A–C, E, F</xref>), openings of additional pores commonly reduced (Fig. <xref ref-type="fig" rid="F9">9B, C, F</xref>). Longitudinal channels visible along valve (Fig. <xref ref-type="fig" rid="F9">9A–F</xref>).</p></tp:treatment-sec><tp:treatment-sec sec-type="material" id="SECID0EJTAG"><title>Type.</title><p>Indonesia, Malang, East Java, unnamed spring, <named-content xmlns:xlink="http://www.w3.org/1999/xlink" content-type="dwc:verbatimCoordinates" xlink:type="simple"><named-content content-type="geo-json" specific-use="{&#34;type&#34;:&#34;Point&#34;,&#34;coordinates&#34;:[112.528611,-7.840611]}" id="NCID0ESTAG" xlink:type="simple">7°50'26.2"S, 112°31'43.0"E</named-content></named-content>, coll. 2 July 2023. Holotype slide no. SZCZ28794! and unmounted material with the same number in the Szczecin Diatom Collection (University of Szczecin, Poland), isotype slide no. 2023/81 and the unmounted material with the same number at the University of Rzeszów, Poland. The type population is illustrated in Figs <xref ref-type="fig" rid="F3">3A–W</xref>, <xref ref-type="fig" rid="F8">8A–G</xref>, <xref ref-type="fig" rid="F9">9A–G</xref>.</p></tp:treatment-sec><tp:treatment-sec sec-type="etymology" id="SECID0EVUAG"><title>Etymology.</title><p>Name refers to the unusual feature of bearing multiple isolated pores.</p></tp:treatment-sec><tp:treatment-sec sec-type="distribution" id="SECID0E1UAG"><title>Distribution.</title><p>So far, species observed only in the type locality.</p></tp:treatment-sec><tp:treatment-sec sec-type="ecology" id="SECID0E6UAG"><title>Ecology and associated diatom flora.</title><p>The species was most abundant in a sample of moss from collected from spring – where it reached 30% of the total share in diatom assemblage; together with the described species, also occurred: <italic><tp:taxon-name><tp:taxon-name-part taxon-name-part-type="genus" reg="Diadesmis">Diadesmis</tp:taxon-name-part><tp:taxon-name-part taxon-name-part-type="species" reg="confervacea">confervacea</tp:taxon-name-part></tp:taxon-name></italic> Kützing, <italic><tp:taxon-name><tp:taxon-name-part taxon-name-part-type="genus" reg="Mayamaea">Mayamaea</tp:taxon-name-part></tp:taxon-name></italic> sp., various <italic><tp:taxon-name><tp:taxon-name-part taxon-name-part-type="genus" reg="Nitzschia">Nitzschia</tp:taxon-name-part></tp:taxon-name></italic> spp., <tp:taxon-name><tp:taxon-name-part taxon-name-part-type="genus" reg="Navicula">Navicula</tp:taxon-name-part><tp:taxon-name-part taxon-name-part-type="uncertainty-rank">cf.</tp:taxon-name-part><tp:taxon-name-part taxon-name-part-type="species" reg="germainii">germainii</tp:taxon-name-part></tp:taxon-name> Wallace and <italic><tp:taxon-name><tp:taxon-name-part taxon-name-part-type="genus" reg="Sellaphora">Sellaphora</tp:taxon-name-part><tp:taxon-name-part taxon-name-part-type="species" reg="nigrii">nigrii</tp:taxon-name-part></tp:taxon-name></italic> (De Notaris) Wetzel &amp; Ector. The species was also observed in samples of other habitats from the same spring (sediments, epilithon), but in lower numbers.</p></tp:treatment-sec><tp:treatment-sec><!--Section generated to contain objects referenced in tp:taxon-treatment.--><fig id="F8" position="float" orientation="portrait"><object-id xmlns:xlink="http://www.w3.org/1999/xlink" content-type="doi" xlink:type="simple">10.3897/phytokeys.237.113773.figure8</object-id><object-id xmlns:xlink="http://www.w3.org/1999/xlink" content-type="arpha" xlink:type="simple">5BD0F0B3-038F-5A71-804D-F0F62CF09428</object-id><label>Figure 8.</label><caption><p><abbrev xmlns:xlink="http://www.w3.org/1999/xlink" xlink:title="scanning electron microscope" id="ABBRID0EGQAI" xlink:type="simple">SEM</abbrev> microphotographs of <italic><tp:taxon-name><tp:taxon-name-part taxon-name-part-type="genus" reg="Luticola">Luticola</tp:taxon-name-part><tp:taxon-name-part taxon-name-part-type="species" reg="poliporea">poliporea</tp:taxon-name-part></tp:taxon-name></italic> sp. nov. in external views. * – indicates valves with triple isolated pores. Scale bars: 10 µm (<bold>A–E</bold>); 5 µm (<bold>F, G</bold>).</p></caption><graphic xmlns:xlink="http://www.w3.org/1999/xlink" xlink:href="phytokeys-237-001_article-113773__-g008.jpg" position="float" orientation="portrait" xlink:type="simple" id="oo_962761.jpg"><uri content-type="original_file" xlink:type="simple">https://binary.pensoft.net/fig/962761</uri></graphic></fig><fig id="F9" position="float" orientation="portrait"><object-id xmlns:xlink="http://www.w3.org/1999/xlink" content-type="doi" xlink:type="simple">10.3897/phytokeys.237.113773.figure9</object-id><object-id xmlns:xlink="http://www.w3.org/1999/xlink" content-type="arpha" xlink:type="simple">75D6F048-424C-5603-B140-03CD28F3DC79</object-id><label>Figure 9.</label><caption><p><abbrev xmlns:xlink="http://www.w3.org/1999/xlink" xlink:title="scanning electron microscope" id="ABBRID0EPRAI" xlink:type="simple">SEM</abbrev> microphotographs of <italic><tp:taxon-name><tp:taxon-name-part taxon-name-part-type="genus" reg="Luticola">Luticola</tp:taxon-name-part><tp:taxon-name-part taxon-name-part-type="species" reg="poliporea">poliporea</tp:taxon-name-part></tp:taxon-name></italic> sp. nov. in internal views (<bold>A–F</bold>) and external details of valve mantle and girdle band (<bold>G</bold>). * – indicates valves with triple isolated pores, arrow indicates a longitudinal channel. Scale bars: 10 µm (<bold>A, C</bold>); 5 µm (<bold>B, E–G</bold>); 2 µm (<bold>D</bold>).</p></caption><graphic xmlns:xlink="http://www.w3.org/1999/xlink" xlink:href="phytokeys-237-001_article-113773__-g009.jpg" position="float" orientation="portrait" xlink:type="simple" id="oo_962762.jpg"><uri content-type="original_file" xlink:type="simple">https://binary.pensoft.net/fig/962762</uri></graphic></fig></tp:treatment-sec></tp:taxon-treatment>
